# Supplementary material for: GMP-grade neural progenitor derivation and differentiation from clinical-grade human embryonic stem cells
Source: Stem Cell Res Ther. 2020 Sep 18;11:406. doi: 10.1186/s13287-020-01915-0 (PMC7501686; doi:10.1186/s13287-020-01915-0)
Supplement: Supplementary file 2 — Additional file 2: Table 1. Regents used in research-grade versus GMP-grade protocols. [file 13287_2020_1915_MOESM2_ESM.xlsx]

## Sheet: Sheet1
		Table 1
		List of research-grade versus GMP-grade reagents
	Stage	Research		GMP
		A combination of protocols from Koch et al. 2009; Falk et al. 2012; Tailor et al. 2013		CTS= Cell therapy systems (serum-free, xeno-free and animal origin-free. Cell and gene therapy specific intended use statements)
				GMP proteins are animal-free and cGMP compliant and recommended for clinical use
		Reagent	Source	Reagent		Source	Identifier
	Pluripotency	Irradiated Mouse	n/a	VTN-N Vitronectin		Life Tech.	A14700
		Embryonic Fibroblasts					now A27940 (CTS™)
		Stem cell media:	In house	Essential 8		Life Tech.	A1517001
		DMEM-F12	Reagents from				now A2656101
		NEAA	Invitrogen				(CTS™)
		L-Glutamine
		KSR
		β-mercapto.
		FGF	Peprotech
		DPBS-/-	Life Tech.	CTS™ DPBS-/-		Life Tech.	A1285601
		Collagenase	Invitrogen	EDTA		Invitrogen	15575020
		Stem cell media + 10 % DMSO	In house	CryoStem		Geneflow	K1-0640
				Revitacell (Rocki)		Life Tech.	A2644501
	EBs	EDTA	Life Tech.	StemPro Accutase*		Life Tech.	A1110501
		KSR:	In house	Essential 6		Life Tech.	A1516401
		Advanced DMEM-F12
		KOSR
		L-glutamine
		NEAA	Reagents from
		β-mercap.	Life Tech.
			Sigma
				Revitacell	Life Tech.		A2644501
	Rosette	Poly-L-Ornithine	Sigma	Laminin 521	Biolamina		LN521
	Induction	Laminin (L2020)	Sigma				(now also Cell therapy grade)
		DPBS-/-	Life Tech.	CTS™ DPBS-/-	Life Tech.		A1285601
		N2 media:	In house	CTS™ N2 media:
		DMEM F12	Reagents from Life Tech.	CTS™ DMEM F12	Life Tech.		A1370801
		N2 (1:100)		CTS™ N2	Life Tech.		A1370701
		B27 (1:1000)		CTS™ B27	Life Tech.		A1486701
		Glutamine		CTS™ GlutaMAX	Life Tech.		A12860-01
	Rosette selection	Manual	n/a	STEMdiff™ Neural Rosette	Stem Cell Tech.		5832
		Picking		Selection
				(enzyme-free)**
		N2 media	As above	CTS™ N2 media	As above
		FGF	R&D	FGF	Bio-Techne		233-GMP-025
		EGF	R&D	EGF	Bio-Techne		236-GMP-01M
				Revitacell	Life Tech.		A2644501
	lt-NES expansion	N2 media +	As above	CTS™ N2 media + FGF and EGF	As above
		FGF and EGF
		Poly-L-Ornithine	Sigma	Laminin 521	Biolamina		LN521
		Laminin L2020
		Trypsin	Invitrogen	StemPro Accutase	Life Tech.		A1110501
	lt-NES freezing	Stem cell media + DMSO	In house	CryoStem	Geneflow		K1-0640
				*for this reagent a risk assesment would be required for clinical use/regulatory submission
				** this reagent is enzyme-free and does not contain animal derivatives. Although currently marketed as research-grade this reagent provided the best solution for both the optimised protocol and likely clinical compliance. The manufacturers are committed to working with cell therapy developers to support the use of this product in cell therapy manufacture and can assist with performing due diligen…
